# Supplementary material for: Identification of Metabolomic Biomarkers of Seed Vigor and Aging in Hybrid Rice
Source: Rice (N Y). 2022 Jan 27;15:7. doi: 10.1186/s12284-022-00552-w (PMC8795261; doi:10.1186/s12284-022-00552-w)
Supplement: Supplementary file 5 — Additional file 5. Table S7. Ratio of relative contents of various carbohydrate substances in rice seeds after/before storage. [file 12284_2022_552_MOESM5_ESM.xlsx]

## Sheet: Sheet1
Table S7. Ratio of relative contents of various carbohydrate substances in rice seeds after/before storage
Compound	BⅢY-122	BⅢY-3618	BⅢY-368	BⅢY-998	ⅡY-122	ⅡY-3618	ⅡY-368	ⅡY-998	QY-122	QY-3168	QY-368	QY-998	TY-122	TY-3618	TY-368	TY-998	Average Value	SE
Galactinol	1.02559	0.957775	0.713624	0.865678	1.11213	0.871671	1.36237	1.44257	0.942268	0.502659	0.845973	0.806801	0.577438	1.10121	0.703836	0.811291	0.91518	0.0634907
Cellobiose	1.19062	0.849306	0.892048	1.30447	0.388215	1.96039	0.493001	0.237798	0.428273	0.599079	1.3584	0.679288	0.766667	2.11563	2.43546	2.86669	1.16033	0.198429
Myo-Inositol	1.36675	1.32699	1.18602	1.07231	0.993135	1.37549	1.07237	1.43291	1.11925	1.12507	1.16978	1.10028	1.11587	1.29007	1.01683	1.34076	1.19399	0.0350909
Fructose	3.339	4.233	1.83459	1.56246	1.46601	3.56773	1.31703	2.06291	2.01329	1.01713	3.31497	1.58406	1.53081	1.17005	1.18521	1.51359	2.04449	0.24881
Galactose	16.2516	61.3666	13.5894	9.20703	6.21425	59.5741	7.84144	11.251	9.81245	4.24779	15.2366	5.20302	4.75654	5.68924	6.33013	7.02642	15.2248	4.51129
Maltose	1.21339	0.338871	0.709089	0.843157	0.977809	0.391228	0.254879	0.829391	0.510303	0.645763	0.542079	0.408833	0.556992	0.378567	0.366762	0.540039	0.594197	0.065571
Mannitol	1.88238	1.72069	1.20627	1.04361	1.40358	1.55058	0.692042	0.558281	1.05649	0.423711	0.970528	0.978492	1.35527	1.16009	0.937924	2.40126	1.20882	0.126763
Glucose	1.35021	0.662203	1.02918	0.964443	0.89531	0.991311	0.561723	0.909056	0.85477	0.398469	0.951893	0.776581	0.68997	0.716956	0.51316	0.789357	0.815912	0.057765
Raffinose	0.969866	0.735014	0.705936	0.896807	0.886603	0.886875	0.877505	1.24139	0.866752	0.897611	0.831863	0.932735	0.885335	0.822549	0.866188	0.889963	0.887062	0.0287794
Sucrose	1.14019	0.812211	0.900338	1.05399	0.936316	0.922432	0.896137	1.04116	0.901802	0.926855	0.878073	0.976479	0.909227	0.807313	0.84361	0.936121	0.930141	0.0220371
Gluconic acid	13.6392	26.5173	12.5696	7.34477	6.11514	—	10.4756	11.7099	11.8541	3.91047	14.3463	6.48295	3.42957	8.07168	14.3481	46.059	13.1249	14.6483
Glycerol	2.72905	4.15507	4.43739	2.71288	2.90867	2.93566	2.58269	2.32569	2.75996	2.60654	3.80241	2.44222	2.71496	2.63386	3.50232	2.57085	2.98876	0.158306
Oxalacetic acid	0.750924	0.708839	0.715546	0.799738	0.79164	0.770522	0.814437	0.72258	0.871641	0.869453	0.716393	0.707472	0.601335	0.746217	0.862603	0.879504	0.770553	0.0192815
Trehalose	0.906528	0.0371776	0.0791365	5.29659	1.65435	1.96902	1.08339	4.19311	0.59741	0.494237	0.173855	0.677356	4.38892	1.43741	1.51801	1.57462	1.63007	0.402812
