# Supplementary material for: Identification of Metabolomic Biomarkers of Seed Vigor and Aging in Hybrid Rice
Source: Rice (N Y). 2022 Jan 27;15:7. doi: 10.1186/s12284-022-00552-w (PMC8795261; doi:10.1186/s12284-022-00552-w)
Supplement: Supplementary file 6 — Additional file 6. Table S8. Correlation coefficient between seed germination percentage and sugar content in seeds. [file 12284_2022_552_MOESM6_ESM.xlsx]

## Sheet: Sheet1
Table S8. Correlation coefficient between seed germination percentage and sugar content in seeds
			Correlation coefficient （R）
			Raffinose	Surcose	Glucose	Fructose	Galactose	Galactinol	Myo-Inositol	Trehalose
Germination percentage for 24 M-natural aging VS Sugar content of unaged seeds			0.317804	-0.129344	-0.296152	-0.292817	0.168863	0.147573	-0.180055	-0.172552
Germination percentage for 24 M-natural aging VS Sugar content of 24 M-natural aging			0.198689	-0.062798	-0.2384	-0.352253	-0.404841	0.10579	-0.315934	0.138029
Germination percentage for 8 d-artificial aging VS Sugar content of unaged seeds			0.511122	0.0718382	-0.408851	-0.602933	0.148735	0.182831	-0.25378	-0.228278
Germination percentage for 8 d-artificial aging VS Sugar content of 24 M-natural aging			0.414926	0.173212	-0.348965	-0.439719	-0.442116	0.151921	-0.31651	0.0484902
