# Supplementary material for: Identification of Metabolomic Biomarkers of Seed Vigor and Aging in Hybrid Rice
Source: Rice (N Y). 2022 Jan 27;15:7. doi: 10.1186/s12284-022-00552-w (PMC8795261; doi:10.1186/s12284-022-00552-w)
Supplement: Supplementary file 7 — Additional file 7. Table S9. Absolute contents of 8 sugars in rice seeds under different natural aging degrees and their correlation with germination percentage. [file 12284_2022_552_MOESM7_ESM.xlsx]

## Sheet: Table S5
Table S9. Absolute contents of 8 sugars in rice seeds under different natural aging degrees and their correlation with germination percentage
Rice seeds with different degrees of natural aging	Germination percentage (%)	Galactose	Gluconic acid	Glycerol	Fructose	Oxalacetic acid	Glucopyranoside	Raffinose	Sum of galactose, gluconic acid, and glycerol
G8Y165-4	30	350.467	10.7461	5.03036	190.297	0.472642	101.465	67.9259	366.243
G8Y165-3	70.3	34.3032	2.51329	3.9934	93.7512	0.522703	80.0551	119.127	40.8099
G8Y165-2	83.3	27.5226	2.93583	2.28997	80.8372	0.470901	75.2056	113.901	32.7484
G8Y165-1	95.7	42.9987	2.57077	2.80982	62.6311	0.416878	47.3673	144.434	48.3793
NXRZ-3	75.3	37.4429	2.48689	2.85243	37.9998	0.429376	22.293	169.353	42.7823
NXRZ-2	81	63.7793	3.65503	2.19559	71.2089	0.458233	40.2459	219.321	69.6299
NXRZ-1	82	23.5292	1.92078	1.85006	41.9249	0.411496	28.5952	188.537	27.3
NYZ-3	81.3	50.8096	3.50227	1.83738	49.7929	0.496944	57.8262	148.008	56.1493
NYZ-2	81.7	45.991	2.70964	2.5819	31.6854	0.428606	27.0578	148.783	51.2826
NYZ-1	94	23.8092	1.85193	1.61393	25.5233	0.396658	26.001	180.233	27.275
G8B-3	5	418.926	11.8554	6.10765	98.9371	0.496723	45.7579	79.5812	436.889
G8B-2	84.7	14.4998	2.13415	5.1387	31.8388	0.349391	40.1404	31.2028	21.7727
G8B-1	93	21.6699	2.21173	1.49739	46.805	0.333228	33.8915	42.4437	25.379
HZ-3	20	269.873	8.33997	3.44972	47.3272	0.39592	34.0922	89.4173	281.663
HZ-2	94.3	17.8398	1.308	0.525385	20.4142	0.33131	40.2709	124.977	19.6732
HZ-1	94.3	10.781	1.84918	1.10042	20.971	0.317424	34.0378	87.0118	13.7306
RXZ-1	99	17.5521	1.16319	0.674584	9.62058		18.4559	91.1957	19.3899
RXZ-2	10	284.996	10.5822	5.21679	18.9702		23.3632	188.98	300.795
R534-1	95	16.5283	1.12976	0.394525	10.5285		26.1062	110.562	18.0526
R534-2	5	325.96	9.1895	3.09019	21.9558		34.8337	82.8289	338.24
M2YHZ-1	68.7	34.2901	2.02547	3.09903	36.4851		110.264	53.7762	39.4146
M2YHZ-1	87	34.2439	1.57636	3.30641	20.4311		86.3737	52.4636	39.1267
Y2Y1-1	76	31.3922	1.55151	2.72225	14.8619		48.6651	44.4765	35.6659
Y2Y1-2	57	66.7702	2.73618	2.32597	22.5698		61.7235	76.7437	71.8324
JFY1002-1	0	518.891		4.52905	97.4341		169.617	22.9107	523.42
JFY1002-2	43	135.402	5.44156	3.34957	30.5809		118.862	57.8881	144.193
Correlation coefficient between absolute content of sugar and germination		-0.937044	-0.93531	-0.722812	-0.376959	-0.447184	-0.374685	0.230229	-0.940383
Correlation coefficient between galactose content and gluconic acid content		0.984158
